# Supplementary material for: External validity of randomized clinical trials in vascular surgery: systematic review of demographic factors of patients recruited to randomized clinical trials with comparison to the National Vascular Registry
Source: BJS Open. 2025 Mar 19;9(2):zrae156. doi: 10.1093/bjsopen/zrae156 (PMC11921775; doi:10.1093/bjsopen/zrae156)
Supplement: zrae156_Supplementary_Data [file zrae156_supplementary_data.zip]

Archive with 3 entries (3 files):
- S1PRISMA2020 checklist.docx
- S2Search strategy.docx
- S3List of all RCTs. docx.docx
